# Supplementary material for: Intrathecal Nalbuphine Versus Other Opioids as Adjuvant to 0.5% Hyperbaric Bupivacaine in Caesarean Section: A Systematic Review and Meta-Analysis
Source: J Clin Med. 2026 May 26;15(11):4108. doi: 10.3390/jcm15114108 (PMC13258391; doi:10.3390/jcm15114108)
Supplement: Supplementary file 1 [file jcm-15-04108-s001.zip]

Archive with 2 entries (2 files):
- jcm-4209348-PRISMA_2020_checklist_revised.pdf
- jcm-4209348-supplementary.pdf
